# Supplementary material for: Increased biofilm formation ability in Klebsiella pneumoniae after short‐term exposure to a simulated microgravity environment
Source: Microbiologyopen. 2016 May 16;5(5):793–801. doi: 10.1002/mbo3.370 (PMC5061716; doi:10.1002/mbo3.370)
Supplement: Supplementary file 1 — Data S1. The dysregulated genes of K. pneumoniae cultured in SMG environment. [file MBO3-5-793-s001.xlsx]

## Sheet: dysregulated genes list
The dysregulated genes of K. pneumoniae cultured in SMG environment
	up/down-regulated	gene	product	KEGG pathway	Position	SMG	NG	foldChange(NG/SMG)
1	up	KPBAA1705_06873	hypothetical protein	unclassified	AOGQ01000007.1:62532-62651	6.98542	0	inf
2	up	KPBAA1705_r11829	23S ribosomal RNA	unclassified	AOGQ01000014.1:31-2934	561467	0	inf
3	up	KPBAA1705_19512	B12-dependent methionine synthase	unclassified	AOGQ01000036.1:149417-149725	5.98751	0	inf
4	up	KPBAA1705_27454	single-strand binding family protein	Replication and repair	AOGQ01000111.1:4621-5163	6.98542	0	inf
5	up	KPBAA1705_02891	major type 1 fimbriae subunit FimA	Virulence	AOGQ01000003.1:223422-223970	60.873	5.01043	12.1492
6	up	KPBAA1705_13385	putative transport protein, PTS system	unclassified	AOGQ01000023.1:7965-8862	24.9479	5.01043	4.9792
7	up	KPBAA1705_20470	triphosphoribosyl-dephospho-CoA transferase	unclassified	AOGQ01000039.1:14049-16546	23.95	5.01043	4.78003
8	up	KPBAA1705_02836	type 3 fimbriae adhesin MrkD	Membrane transport	AOGQ01000003.1:211709-212704	408.148	96.2003	4.24269
9	up	KPBAA1705_07318	type VI secretion protein ImpG	unclassified	AOGQ01000007.1:157932-159695	20.9563	5.01043	4.18253
10	up	KPBAA1705_02851	major type 3 fimbriae subunit MrkA	unclassified	AOGQ01000003.1:215990-216598	6951.5	1814.78	3.83049
11	up	KPBAA1705_12869	hypothetical protein	unclassified	AOGQ01000017.1:211947-212258	22.9521	6.01252	3.81739
12	up	KPBAA1705_10298	putative phosphotransferase system PTS	unclassified	AOGQ01000011.1:152456-152770	21.9542	6.01252	3.65141
13	up	KPBAA1705_26504	50S ribosomal protein L16	Translation	AOGQ01000076.1:5942-6352	1444.98	404.843	3.56925
14	up	KPBAA1705_20585	putative transcriptional regulator	unclassified	AOGQ01000041.1:5512-7364	13.9708	4.00835	3.48544
15	up	KPBAA1705_13455	regulatory protein	unclassified	AOGQ01000024.1:1535-1774	571.807	167.348	3.41686
16	up	KPBAA1705_02841	type 3 fimbriae usher protein MrkC	Virulence	AOGQ01000003.1:212695-215181	1457.96	428.893	3.39935
17	up	KPBAA1705_21556	major tail tube protein	unclassified	AOGQ01000043.1:32552-33067	16.9646	5.01043	3.38586
18	up	KPBAA1705_26499	30S ribosomal protein S3	Translation	AOGQ01000076.1:5231-5929	2356.08	717.494	3.28377
19	up	KPBAA1705_16391	hypothetical protein	unclassified	AOGQ01000031.1:75581-76483	44.9063	14.0292	3.20091
20	up	KPBAA1705_26489	30S ribosomal protein S19	Translation	AOGQ01000076.1:4588-4866	745.445	245.511	3.0363
21	up	KPBAA1705_23533	shikimate and dehydroshikimate transport protein	unclassified	AOGQ01000047.1:46854-48176	17.9625	6.01252	2.98752
22	up	KPBAA1705_26494	50S ribosomal protein L22	Translation	AOGQ01000076.1:4881-5213	706.526	236.492	2.98752
23	up	KPBAA1705_26484	50S ribosomal protein L2	Translation	AOGQ01000076.1:3750-4571	2716.33	933.945	2.90845
24	up	KPBAA1705_02401	hypothetical protein	Metabolism of cofactors and vitamins	AOGQ01000003.1:119045-125283	34.9271	12.025	2.90453
25	up	KPBAA1705_13850	F0F1 ATP synthase subunit beta	Energy metabolism	AOGQ01000025.1:75217-76599	3644.4	1294.7	2.81487
26	up	KPBAA1705_02191	hypothetical protein	unclassified	AOGQ01000003.1:74372-75495	21.9542	8.01669	2.73856
27	up	KPBAA1705_13845	ATP synthase F0F1 subunit epsilon	Energy metabolism	AOGQ01000025.1:74777-75196	579.79	212.442	2.72917
28	up	KPBAA1705_26514	30S ribosomal protein S17	Translation	AOGQ01000076.1:6543-6797	388.19	142.296	2.72804
29	up	KPBAA1705_02386	cobalt transport protein CbiM	unclassified	AOGQ01000003.1:116796-119034	29.9375	11.023	2.71593
30	up	KPBAA1705_05596	NADH dehydrogenase subunit N	Energy metabolism	AOGQ01000005.1:87666-89123	721.495	266.555	2.70674
31	up	KPBAA1705_25221	3-hydroxyacyl-CoA dehydrogenase/3-hydroxybutyryl-CoA epimerase/delta(3)-cis-delta(2)-trans-enoyl-CoA isomerase/enoyl-CoA hydratase	Amino acid metabolism/Carbohydrate metabolism/Energy metabolism/Lipid metabolism/Metabolism of terpenoids and polyketides/Xenobiotics biodegradation and metabolism	AOGQ01000063.1:4240-6429	3323.07	1245.59	2.66786
32	up	KPBAA1705_12874	hypothetical protein	unclassified	AOGQ01000017.1:212272-212601	47.9001	18.0376	2.65557
33	up	KPBAA1705_14511	FIG00732095: hypothetical protein	unclassified	AOGQ01000028.1:2938-5930	31.9334	12.025	2.65557
34	up	KPBAA1705_02831	type 3 fimbriae proteinMrkF	unclassified	AOGQ01000003.1:211060-211695	281.413	107.223	2.62455
35	up	KPBAA1705_26469	50S ribosomal protein L3	Translation	AOGQ01000076.1:2188-2817	4273.08	1647.43	2.59379
36	up	KPBAA1705_26509	50S ribosomal protein L29	Translation	AOGQ01000076.1:6352-6543	189.604	73.1523	2.59191
37	up	KPBAA1705_20455	multidrug efflux system protein MdtJ	unclassified	AOGQ01000039.1:11985-12347	373.221	144.3	2.58642
38	up	KPBAA1705_01090	[2FE-2S] ferredoxin, electron carrer protein	unclassified	AOGQ01000002.1:59338-59673	236.507	92.192	2.56537
39	up	KPBAA1705_02846	type 3 fimbriae chaperon MrkB	unclassified	AOGQ01000003.1:215193-215894	460.04	179.373	2.56471
40	up	KPBAA1705_26474	50S ribosomal protein L4	Translation	AOGQ01000076.1:2828-3433	2383.03	936.951	2.54339
41	up	KPBAA1705_14395	acyl-CoA dehydrogenase	Lipid metabolism	AOGQ01000027.1:58492-60936	2393.01	940.959	2.54316
42	up	KPBAA1705_00775	thiamine ABC transporter permease	unclassified	AOGQ01000001.1:141390-144708	32.9313	13.0271	2.5279
43	up	KPBAA1705_16331	magnesium transporter	unclassified	AOGQ01000031.1:62847-63860	277.421	110.23	2.51676
44	up	KPBAA1705_17616	ornithine carbamoyltransferase	Amino acid metabolism	AOGQ01000032.1:118800-119804	131.725	53.1106	2.48021
45	up	KPBAA1705_21601	hypothetical protein	unclassified	AOGQ01000043.1:41187-42053	253.471	102.213	2.47984
46	up	KPBAA1705_14350	Na(+)-translocating NADH-quinone reductase subunit E	unclassified	AOGQ01000027.1:51100-51696	68.8563	28.0584	2.45403
47	up	KPBAA1705_01085	chaperone protein HscA	unclassified	AOGQ01000002.1:57486-59336	1032.84	421.878	2.44821
48	up	KPBAA1705_27259	single-stranded binding protein	Replication and repair	AOGQ01000105.1:4889-5401	26.9438	11.023	2.44433
49	up	KPBAA1705_20450	multidrug efflux system protein MdtI	unclassified	AOGQ01000039.1:11669-11998	102.786	42.0876	2.44218
50	up	KPBAA1705_13550	regulatory protein	Signal transduction	AOGQ01000025.1:11793-13121	52.8896	22.0459	2.39907
51	up	KPBAA1705_25186	hypothetical protein	unclassified	AOGQ01000060.1:11084-11293	164.656	69.144	2.38136
52	up	KPBAA1705_07957	hypothetical protein	unclassified	AOGQ01000009.1:8300-8488	30.9355	13.0271	2.3747
53	up	KPBAA1705_16386	bifunctional UDP-glucuronic acid decarboxylase/UDP-4-amino-4-deoxy-L-arabinose formyltransferase	unclassified	AOGQ01000031.1:73599-75584	242.494	103.215	2.34941
54	up	KPBAA1705_21441	putative iron-regulated membrane protein	unclassified	AOGQ01000043.1:13319-14689	60.873	26.0542	2.33639
55	up	KPBAA1705_05591	NADH dehydrogenase subunit M	Energy metabolism	AOGQ01000005.1:86130-87659	740.455	317.661	2.33096
56	up	KPBAA1705_26479	50S ribosomal protein L23	Translation	AOGQ01000076.1:3430-3732	977.959	419.874	2.32917
57	up	KPBAA1705_14365	Na(+)-translocating NADH-quinone reductase subunit B	unclassified	AOGQ01000027.1:53121-54359	158.669	68.1419	2.32851
58	up	KPBAA1705_27967	TraA	unclassified	AOGQ01000151.1:67-435	262.452	113.236	2.31775
59	up	KPBAA1705_13855	F0F1 ATP synthase subunit gamma	Energy metabolism	AOGQ01000025.1:76626-77489	1591.68	687.431	2.3154
60	up	KPBAA1705_17466	putative inner membrane protein	unclassified	AOGQ01000032.1:87874-88518	29.9375	13.0271	2.29809
61	up	KPBAA1705_16211	cellulose synthase subunit BcsC	unclassified	AOGQ01000031.1:28940-32416	514.926	224.467	2.29399
62	up	KPBAA1705_06833	5-methyltetrahydropteroyltriglutamate--homocysteine methyltransferase	Amino acid metabolism	AOGQ01000007.1:51395-52426	268.44	117.244	2.28958
63	up	KPBAA1705_26464	30S ribosomal protein S10	Translation	AOGQ01000076.1:1844-2155	956.005	417.87	2.28781
64	up	KPBAA1705_26077	PF10908 family protein	unclassified	AOGQ01000071.1:32423-33138	38.9188	17.0355	2.28457
65	up	KPBAA1705_12789	conjugal transfer protein TraD	unclassified	AOGQ01000017.1:198080-198403	343.284	153.319	2.23901
66	up	KPBAA1705_06491	glycosyl transferase	unclassified	AOGQ01000005.1:313333-314541	326.319	146.305	2.23041
67	up	KPBAA1705_26559	50S ribosomal protein L30	Translation	AOGQ01000076.1:10390-10569	139.708	63.1315	2.21298
68	up	KPBAA1705_18632	GntR family transcriptional regulator	unclassified	AOGQ01000035.1:156621-158080	374.219	169.353	2.2097
69	up	KPBAA1705_02816	regulatory protein MrkH	unclassified	AOGQ01000003.1:208871-209575	577.794	264.551	2.18406
70	up	KPBAA1705_11172	hypothetical protein	unclassified	AOGQ01000012.1:64383-64751	36.923	17.0355	2.16742
71	up	KPBAA1705_00965	phosphoribosylformylglycinamidine synthase	Nucleotide metabolism	AOGQ01000002.1:28481-32365	1390.1	642.337	2.16413
72	up	KPBAA1705_19092	2,3-dihydro-2,3-dihydroxybenzoate synthetase	Metabolism of terpenoids and polyketides	AOGQ01000036.1:55693-57299	38.9188	18.0376	2.15765
73	up	KPBAA1705_15096	thiQ	Membrane transport	AOGQ01000029.1:74318-78326	51.8917	24.0501	2.15765
74	up	KPBAA1705_13860	F0F1 ATP synthase subunit alpha	Energy metabolism	AOGQ01000025.1:77540-79081	4773.04	2219.62	2.15038
75	up	KPBAA1705_06628	sulfurtransferase	unclassified	AOGQ01000007.1:7838-9418	40.9146	19.0396	2.14892
76	up	KPBAA1705_14961	UDP-N-acetylmuramoyl-L-alanyl-D-glutamate synthetase	Amino acid metabolism/Glycan biosynthesis and metabolism	AOGQ01000029.1:40861-44518	395.175	184.384	2.14322
77	up	KPBAA1705_16206	endo-1,4-D-glucanase	Carbohydrate metabolism	AOGQ01000031.1:27852-28958	194.594	91.1899	2.13394
78	up	KPBAA1705_21446	hypothetical protein	Translation	AOGQ01000043.1:14746-15204	1776.29	840.751	2.11275
79	up	KPBAA1705_09512	putative amino acid/amine transport protein	unclassified	AOGQ01000010.1:251783-252967	39.9167	19.0396	2.09651
80	up	KPBAA1705_13820	phosphate transporter permease subunit PtsA	Membrane transport	AOGQ01000025.1:67343-69192	131.725	63.1315	2.08652
81	up	KPBAA1705_14355	Na(+)-translocating NADH-quinone reductase subunit D	unclassified	AOGQ01000027.1:51703-52341	87.8168	42.0876	2.08652
82	up	KPBAA1705_14946	UDP-N-acetylmuramate--L-alanine ligase	Amino acid metabolism/Glycan biosynthesis and metabolism	AOGQ01000029.1:38425-40813	471.017	226.472	2.07981
83	up	KPBAA1705_26554	30S ribosomal protein S5	Translation	AOGQ01000076.1:9883-10386	1460.95	706.471	2.06796
84	up	KPBAA1705_02586	Exonuclease V subunit alpha	Replication and repair	AOGQ01000003.1:151912-160171	185.613	90.1878	2.05807
85	up	KPBAA1705_24263	DnaJ domain protein	unclassified	AOGQ01000050.1:31166-31681	3517.66	1712.57	2.05403
86	up	KPBAA1705_19637	endonuclease 8	Replication and repair	AOGQ01000036.1:174891-175682	77.8376	38.0793	2.04409
87	up	KPBAA1705_14966	phospho-N-acetylmuramoyl-pentapeptide-transferase	Glycan biosynthesis and metabolism	AOGQ01000029.1:44521-50192	338.294	166.346	2.03367
88	up	KPBAA1705_13830	phosphate ABC transporter substrate-binding protein	Virulence/Membrane transport/Signal transduction	AOGQ01000025.1:69321-70361	1421.03	700.458	2.02872
89	up	KPBAA1705_13810	transcriptional regulator PhoU	unclassified	AOGQ01000025.1:65746-66471	164.656	81.169	2.02856
90	down	KPBAA1705_17336	hypothetical protein	unclassified	AOGQ01000032.1:61038-61244	1526.81	3062.38	0.498572
91	down	KPBAA1705_28037	conjugal transfer nickase/helicase TraI, partial	unclassified	AOGQ01000159.1:1-263	32.9313	66.1377	0.49792
92	down	KPBAA1705_03281	putative regulatory protein IclR	unclassified	AOGQ01000003.1:303115-303903	63.8667	128.267	0.49792
93	down	KPBAA1705_10233	putative dTDP-glucose pyrophosphorylase	unclassified	AOGQ01000011.1:137186-137539	24.9479	50.1043	0.49792
94	down	KPBAA1705_25071	hypothetical protein	Cell growth and death	AOGQ01000057.1:17295-18217	53.8876	108.225	0.49792
95	down	KPBAA1705_25639	DNA-binding transcriptional repressor MarR	unclassified	AOGQ01000064.1:20647-21081	196.59	395.824	0.496659
96	down	KPBAA1705_21921	hypothetical protein	unclassified	AOGQ01000043.1:102098-102277	157.671	317.661	0.496349
97	down	KPBAA1705_06848	hypothetical protein	unclassified	AOGQ01000007.1:54448-54696	1176.55	2370.94	0.496236
98	down	KPBAA1705_05936	bifunctional PTS system fructose-specific transporter subunit IIA/HPr protein	Membrane transport	AOGQ01000005.1:169716-170846	199.584	403.841	0.494213
99	down	KPBAA1705_16089	cold-shock protein	unclassified	AOGQ01000030.1:18771-18983	242.494	491.022	0.493855
100	down	KPBAA1705_18302	putative ribose/xylose/arabinose/galactoside ABC-type transport system permease component	unclassified	AOGQ01000035.1:96922-97923	122.744	249.52	0.491921
101	down	KPBAA1705_07198	hypothetical protein	unclassified	AOGQ01000007.1:136383-136625	32.9313	67.1398	0.490488
102	down	KPBAA1705_04936	hypothetical protein	unclassified	AOGQ01000004.1:234477-234752	197.588	402.839	0.490488
103	down	KPBAA1705_13245	FAD dependent oxidoreductase	Amino acid metabolism	AOGQ01000022.1:11279-12580	65.8626	134.28	0.490488
104	down	KPBAA1705_12234	hypothetical protein	unclassified	AOGQ01000017.1:78241-78360	27.9417	57.1189	0.489185
105	down	KPBAA1705_10907	bifunctional isocitrate dehydrogenase kinase/phosphatase	unclassified	AOGQ01000012.1:5055-6839	191.6	392.818	0.487758
106	down	KPBAA1705_24198	conjugal transfer protein TrbC	unclassified	AOGQ01000050.1:24763-25681	68.8563	142.296	0.483894
107	down	KPBAA1705_26179	sucrose porin	unclassified	AOGQ01000072.1:11712-13229	242.494	502.045	0.483012
108	down	KPBAA1705_10902	isocitrate lyase	Carbohydrate metabolism	AOGQ01000012.1:3648-4952	364.24	755.573	0.482071
109	down	KPBAA1705_02701	putative phosphotransferase system, EIIC	Membrane transport	AOGQ01000003.1:181953-183290	68.8563	143.298	0.48051
110	down	KPBAA1705_16106	hypothetical protein	unclassified	AOGQ01000031.1:211-513	26.9438	56.1168	0.480137
111	down	KPBAA1705_25584	hypothetical protein	unclassified	AOGQ01000064.1:9155-11369	51.8917	108.225	0.479479
112	down	KPBAA1705_09793	hypothetical protein	unclassified	AOGQ01000011.1:47903-48094	36.923	77.1607	0.478521
113	down	KPBAA1705_24409	putative phosphotransferase system, EIIC	Membrane transport	AOGQ01000053.1:682-2004	69.8542	146.305	0.477458
114	down	KPBAA1705_05221	hypothetical protein	unclassified	AOGQ01000005.1:8364-8723	97.7959	205.428	0.47606
115	down	KPBAA1705_07018	hypothetical protein	unclassified	AOGQ01000007.1:89734-90018	59.8751	126.263	0.47421
116	down	KPBAA1705_09207	hypothetical protein	unclassified	AOGQ01000010.1:191845-192384	393.18	839.749	0.468211
117	down	KPBAA1705_09037	XRE family transcriptional regulator	unclassified	AOGQ01000010.1:157978-158229	186.611	398.83	0.467895
118	down	KPBAA1705_23663	enoyl-CoA hydratase-isomerase	Amino acid metabolism/Carbohydrate metabolism/Lipid metabolism/Metabolism of terpenoids and polyketides/Xenobiotics biodegradation and metabolism	AOGQ01000047.1:77290-79124	389.188	838.746	0.464011
119	down	KPBAA1705_11582	auxiliary transport protein, membrane fusion protein (MFP) family	unclassified	AOGQ01000013.1:23960-25096	107.775	233.486	0.461591
120	down	KPBAA1705_23678	phenylacetic acid degradation protein	Amino acid metabolism	AOGQ01000047.1:79132-79629	256.465	561.168	0.457019
121	down	KPBAA1705_23023	putative glycoprotein	Carbohydrate metabolism/Glycan biosynthesis and metabolism/Lipid metabolism	AOGQ01000046.1:37537-39660	69.8542	153.319	0.455613
122	down	KPBAA1705_03546	hypothetical protein	unclassified	AOGQ01000003.1:349823-351156	16.9646	38.0793	0.445507
123	down	KPBAA1705_10833	transcriptional regulator	unclassified	AOGQ01000011.1:240472-241345	20.9563	47.0981	0.44495
124	down	KPBAA1705_00465	hypothetical protein	unclassified	AOGQ01000001.1:79897-80043	82.8272	188.392	0.439653
125	down	KPBAA1705_03301	putative ferredoxin	Amino acid metabolism/Xenobiotics biodegradation and metabolism	AOGQ01000003.1:305699-306327	29.9375	68.1419	0.439341
126	down	KPBAA1705_05956	hypothetical protein KP1_3823	unclassified	AOGQ01000005.1:174474-175523	79.8334	182.38	0.437732
127	down	KPBAA1705_26614	putative cytoplasmic protein	unclassified	AOGQ01000076.1:16464-17091	128.731	294.613	0.43695
128	down	KPBAA1705_06221	xylulokinase	Carbohydrate metabolism	AOGQ01000005.1:236556-238019	20.9563	48.1002	0.43568
129	down	KPBAA1705_27732	hypothetical protein	unclassified	AOGQ01000131.1:199-775	13.9708	32.0668	0.43568
130	down	KPBAA1705_23323	acetyl-CoA:acetoacetyl-CoA transferase alpha subunit	Carbohydrate metabolism/Signal transduction/Xenobiotics biodegradation and metabolism	AOGQ01000047.1:4820-5506	21.9542	51.1064	0.429578
131	down	KPBAA1705_05906	mannonate dehydratase	Carbohydrate metabolism	AOGQ01000005.1:164386-165576	298.377	698.454	0.427197
132	down	KPBAA1705_21421	phospho-2-dehydro-3-deoxyheptonate aldolase	Amino acid metabolism	AOGQ01000043.1:9676-10746	1039.83	2452.11	0.424056
133	down	KPBAA1705_20210	putative family 1 glycoside hydrolase	Carbohydrate metabolism	AOGQ01000037.1:52378-53754	128.731	303.632	0.423971
134	down	KPBAA1705_12644	hypothetical protein	unclassified	AOGQ01000017.1:159561-159785	62.8688	148.309	0.423905
135	down	KPBAA1705_14275	hypothetical protein	unclassified	AOGQ01000027.1:35378-36355	1265.36	3007.26	0.420768
136	down	KPBAA1705_07852	hypothetical protein	unclassified	AOGQ01000008.1:103437-103622	42.9105	102.213	0.419815
137	down	KPBAA1705_04656	hypothetical protein	unclassified	AOGQ01000004.1:181166-181717	21.9542	53.1106	0.413368
138	down	KPBAA1705_14100	galactoside permease	unclassified	AOGQ01000026.1:28787-30040	314.344	766.596	0.410052
139	down	KPBAA1705_21536	tail assembly protein	unclassified	AOGQ01000043.1:27870-32185	13.9708	34.0709	0.410052
140	down	KPBAA1705_26184	sucrose-specific enzyme II	Membrane transport	AOGQ01000072.1:13334-16104	43.9084	108.225	0.405713
141	down	KPBAA1705_27817	hypothetical protein	unclassified	AOGQ01000140.1:1353-1700	41.9125	107.223	0.39089
142	down	KPBAA1705_10638	regulatory protein	unclassified	AOGQ01000011.1:215122-215343	8.98126	23.048	0.389677
143	down	KPBAA1705_19912	histidine ammonia lyase	Amino acid metabolism	AOGQ01000036.1:230074-231600	920.08	2404.01	0.382728
144	down	KPBAA1705_18297	putative ABC transporter	unclassified	AOGQ01000035.1:96121-96903	153.679	402.839	0.381491
145	down	KPBAA1705_07437	hypothetical protein KP1_2988	unclassified	AOGQ01000008.1:17836-17976	17.9625	47.0981	0.381386
146	down	KPBAA1705_06773	hypothetical protein	unclassified	AOGQ01000007.1:37685-38640	13.9708	37.0772	0.376804
147	down	KPBAA1705_23318	acetyl-CoA:acetoacetyl-CoA transferase subunit beta	unclassified	AOGQ01000047.1:4153-4809	13.9708	37.0772	0.376804
148	down	KPBAA1705_14095	beta-D-galactosidase	Carbohydrate metabolism/Glycan biosynthesis and metabolism/Lipid metabolism	AOGQ01000026.1:25661-28735	1964.9	5233.9	0.375418
149	down	KPBAA1705_21866	fimbrial protein	unclassified	AOGQ01000043.1:88976-90070	12.9729	36.0751	0.359609
150	down	KPBAA1705_19907	urocanate hydratase	Amino acid metabolism	AOGQ01000036.1:228389-230077	1550.76	4392.15	0.353077
151	down	KPBAA1705_26174	fructokinase	Carbohydrate metabolism	AOGQ01000072.1:10624-11547	116.756	331.691	0.352004
152	down	KPBAA1705_06216	D-arabinitol dehydrogenase	unclassified	AOGQ01000005.1:235179-236546	29.9375	85.1774	0.351473
153	down	KPBAA1705_20820	putative acetyl-CoA:acetoacetyl-CoA transferase beta subunit	Amino acid metabolism/Carbohydrate metabolism/Lipid metabolism	AOGQ01000041.1:57601-58257	8.98126	26.0542	0.344714
154	down	KPBAA1705_11002	hypothetical protein	unclassified	AOGQ01000012.1:27561-27941	74.8438	220.459	0.339491
155	down	KPBAA1705_07742	hypothetical protein	unclassified	AOGQ01000008.1:80551-80808	5.98751	18.0376	0.331947
156	down	KPBAA1705_24414	putative phosphotransferase system, lactose/cellobiose-specific IIB subunit	unclassified	AOGQ01000053.1:2016-2330	5.98751	18.0376	0.331947
157	down	KPBAA1705_27044	conjugal transfer nickase/helicase TraI	unclassified	AOGQ01000095.1:1-860	8.98126	27.0563	0.331947
158	down	KPBAA1705_11022	hypothetical protein	unclassified	AOGQ01000012.1:29099-30376	1060.79	3244.76	0.326923
159	down	KPBAA1705_13275	putative xylose isomerase-like TIM barrel	unclassified	AOGQ01000022.1:20854-21876	14.9688	46.096	0.32473
160	down	KPBAA1705_11587	hypothetical protein	unclassified	AOGQ01000013.1:25100-25468	39.9167	131.273	0.304073
161	down	KPBAA1705_10183	putative cysteine synthase/cystathionine beta-synthase	Amino acid metabolism/Energy metabolism	AOGQ01000011.1:128028-129080	660.622	2255.7	0.292868
162	down	KPBAA1705_06768	hypothetical protein	unclassified	AOGQ01000007.1:37182-37379	6.98542	25.0522	0.278835
163	down	KPBAA1705_11017	putative amino acid transport protein	unclassified	AOGQ01000012.1:28115-29015	233.513	905.886	0.257773
164	down	KPBAA1705_22963	hypothetical protein	unclassified	AOGQ01000046.1:29236-29448	2.99375	13.0271	0.229809
165	down	KPBAA1705_r25776	16S ribosomal RNA	unclassified	AOGQ01000067.1:24-1577	19390.5	201507	0.0962278
166	down	KPBAA1705_05056	hypothetical protein	unclassified	AOGQ01000004.1:260435-260626	0	9.01878	0
167	down	KPBAA1705_10658	hypothetical protein	unclassified	AOGQ01000011.1:215429-218683	0	6.01252	0
168	down	KPBAA1705_00150	hypothetical protein	unclassified	AOGQ01000001.1:19108-19720	0	7.01461	0
169	down	KPBAA1705_17596	hypothetical protein	unclassified	AOGQ01000032.1:115013-115228	0	10.0209	0
170	down	KPBAA1705_22708	general secretion pathway protein M	unclassified	AOGQ01000045.1:68679-74745	0	6.01252	0
171	down	KPBAA1705_02516	propanediol utilization polyhedral bodies protein [Klebsiella pneumoniae subsp. pneumoniae MGH 78578]}	unclassified	AOGQ01000003.1:138713-138988	0	7.01461	0
